# Supplementary material for: Population Dynamics of Phytophthora infestans in Egypt Reveals Clonal Dominance of 23_A1 and Displacement of 13_A2 Clonal Lineage
Source: J Fungi (Basel). 2023 Mar 13;9(3):349. doi: 10.3390/jof9030349 (PMC10054562; doi:10.3390/jof9030349)
Supplement: Supplementary file 1 [file jof-09-00349-s001.zip]

Archive with 2 entries (2 files):
- Table S2 SSR data of 15 reference isolates and 152 isolates of P. infestans and MLGs.xls
- Table S1_  Euroblight Sample sheet.xlsx
