# Supplementary material for: Population Dynamics of Phytophthora infestans in Egypt Reveals Clonal Dominance of 23_A1 and Displacement of 13_A2 Clonal Lineage
Source: J Fungi (Basel). 2023 Mar 13;9(3):349. doi: 10.3390/jof9030349 (PMC10054562; doi:10.3390/jof9030349)
Supplement: Supplementary file 1 [file jof-09-00349-s001.zip › Table S2 SSR data of 15 reference isolates and 152 isolates of P. infestans and MLGs.xls]

## Sheet: EG_2018
Year	NAME IN TREE	Genotype	MLG	Allele 1	Allele 2	Allele 3	Size 1	Size 2	Size 3	Height 1	Height 2	Height 3	Allele 1	Allele 2	Allele 3	Size 1	Size 2	Size 3	Height 1	Height 2	Height 3	Allele 1	Allele 2	Allele 3	Size 1	Size 2	Size 3	Height 1	Height 2	Height 3	Allele 1	Allele 2	Allele 3	Size 1	Size 2	Size 3	Height 1	Height 2	Height 3	Allele 1	Allele 2	Allele 3	Size 1	Size 2	Size 3	Height 1	Height 2	Height 3	Allele 1
				Pi02	Pi02	Pi02	Pi02	Pi02	Pi02	Pi02	Pi02	Pi02	Pi4B	Pi4B	Pi4B	Pi4B	Pi4B	Pi4B	Pi4B	Pi4B	Pi4B	G11	G11	G11	G11	G11	G11	G11	G11	G11	Pi04	Pi04	Pi04	Pi04	Pi04	Pi04	Pi04	Pi04	Pi04	Pi63	Pi63	Pi63	Pi63	Pi63	Pi63	Pi63	Pi63	Pi63	Pi70
2010	EG_003	23_A1_48	MLG_40	266	270	0	266.48	270.69	0	1241	1061	0	213	213	0	214.37	214.37	0	7137	7137	0	142	206	0	142.52	205.62	0	10477	2981	0	170	170	0	175.39	175.39	0	1620	1620	0	279	279	0	279.36	279.36	0	141	141	0	192
2010	EG_005	13_A2_5	MLG_7	266	268	0	266.39	268.58	0	1424	555	0	205	213	0	206.56	214.52	0	5480	2245	0	154	160	164	155.23	161.15	165.06	2495	2067	1624	166	170	0	171.24	175.6	0	5329	3014	0	273	279	0	273.27	279.21	0	782	1454	0	192
2010	EG_006	misc	MLG_1	268	268	0	268.45	268.45	0	5290	5290	0	205	217	0	206.67	218.62	0	6033	10074	0	160	204	0	161.14	203.88	0	6805	2672	0	166	170	0	171.33	175.66	0	11383	5955	0	270	273	279	270.31	273.27	279.17	2713	2578	2348	192
2010	EG_007	23_A1_4	MLG_36	266	268	270	266.3	268.48	270.51	1072	1045	839	213	217	0	214.61	218.66	0	2365	1075	0	142	156	206	142.51	157.22	205.6	2788	1548	432	170	170	0	175.66	175.66	0	2197	2197	0	270	279	0	270.35	279.24	0	81	128	0	192
2010	EG_012	23_A1_16	MLG_37	266	268	270	266.43	268.6	270.62	263	243	174	213	213	0	214.58	214.58	0	4158	4158	0	156	210	0	157.22	209.62	0	4448	619	0	170	170	0	175.66	175.66	0	3211	3211	0	270	279	0	270.31	279.33	0	215	169	0	192
2010	EG_015	13_A2_43	MLG_6	266	268	0	266.4	268.56	0	3337	1289	0	205	213	0	206.5	214.39	0	8428	3248	0	154	160	164	155.24	161.14	165.18	5127	4082	3314	166	170	0	171.3	175.62	0	7936	4115	0	273	279	0	273.36	279.25	0	1610	3058	0	192
2011	EG_025	23_A1_10	MLG_28	266	268	270	266.45	268.62	270.64	885	816	533	213	217	0	214.59	218.63	0	7988	3915	0	142	156	208	142.51	157.22	207.61	8717	4682	1808	170	170	0	175.61	175.61	0	5054	5054	0	270	279	0	270.33	279.34	0	819	1168	0	192
2011	EG_031	23_A1_13	MLG_34	266	268	270							213	217	0							142	156	210							170	170	0							270	279	0							192
2011	EG_032	23_A1_14	MLG_30	266	268	270	266.35	268.52	270.55	2890	2495	1950	213	217	0	214.43	218.47	0	9908	4549	0	142	156	210	142.51	157.22	209.46	11050	6165	2446	170	170	0	175.61	175.61	0	8788	8788	0	270	279	0	270.24	279.11	0	3056	4971	0	192
2011	EG_040	23_A1_17	MLG_2	268	270	0	268.52	270.64	0	975	729	0	213	217	0	214.47	218.54	0	2064	960	0	156	210	0	157.31	209.49	0	2827	336	0	170	170	0	175.59	175.59	0	3985	3985	0	270	279	0	270.34	279.26	0	1067	1545	0	192
2011	EG_075	23_A1_18	MLG_39	266	270	0	266.34	270.64	0	1493	1358	0	213	217	0	214.58	218.57	0	1974	1738	0	156	210	0	157.27	209.52	0	3556	670	0	170	170	0	175.62	175.62	0	1922	1922	0	270	279	0	270.33	279.09	0	70	79	0	192
2011	EG_079	23_A1_15	MLG_24	266	268	270	266.37	268.59	270.55	1663	827	1028	213	217	0	214.53	218.55	0	7506	7857	0	156	210	0	157.39	209.43	0	12189	2910	0	170	170	0	175.57	175.57	0	7320	7320	0	270	279	0	270.24	279.22	0	1898	2250	0	192
2011	EG_082	23_A1_12	MLG_33	266	268	270	266.32	268.44	270.56	2377	2079	1475	213	217	0	214.22	218.3	0	6653	3061	0	142	156	210	142.28	157.16	209.53	9367	4370	1161	170	170	0	175.37	175.37	0	11330	11330	0	270	279	0	270.11	279.05	0	2333	3819	0	192
2011	EG_084	13_A2_84	MLG_5	266	272	0	266.37	272.7	0	3939	1386	0	205	213	0	206.34	214.33	0	7950	2954	0	154	156	160	155.06	157.14	160.95	6427	4597	3414	166	170	0	171.01	175.38	0	9131	5043	0	273	279	0	273.3	279.19	0	2559	3916	0	192
2011	EG_086	23_A1_38	MLG_35	266	268	270	266.42	268.57	270.58	1132	1080	851	213	217	0	214.64	218.65	0	2492	1194	0	142	160	210	142.45	161.13	209.56	3216	1524	493	170	170	0	175.57	175.57	0	1822	1822	0	270	279	0	270.11	279.2	0	44	75	0	192
2013	EG_097	23_A1_19	MLG_21	266	268	270	266.43	268.46	270.64	510	458	358	213	217	0	214.49	218.55	0	1813	919	0	146	156	210	146.91	157.22	209.51	1288	922	232	170	170	0	175.5	175.5	0	621	621	0	270	279	0	270.33	279.23	0	148	294	0	192
2013	EG_098	23_A1_39	MLG_17	266	268	270	266.43	268.47	270.67	716	589	514	213	217	0	214.41	218.48	0	2103	1045	0	146	156	210	146.91	157.22	209.55	1696	1205	390	170	170	0	175.54	175.54	0	866	866	0	270	279	0	270.35	279.29	0	215	396	0	192
2013	EG_099	23_A1_19	MLG_21	266	268	270	266.34	268.51	270.53	852	748	532	213	217	0	214.41	218.44	0	2406	1153	0	146	156	210	146.77	157.21	209.61	2126	1402	491	170	170	0	175.46	175.46	0	1204	1204	0	270	279	0	270.38	279.21	0	234	458	0	192
2013	EG_100	23_A1_10	MLG_28	266	268	270	266.44	268.57	270.7	376	326	272	213	217	0	214.61	218.56	0	1208	577	0	142	156	208	142.27	157.27	207.61	929	631	227	170	170	0	175.64	175.64	0	272	272	0	270	279	0	270.39	279.35	0	79	133	0	192
2013	EG_101	23_A1_12	MLG_33	266	268	270	268.48	270.66	0	273	136	0	213	217	0	214.55	218.58	0	782	308	0	142	156	210	142.51	157.39	209.44	535	376	81	170	170	0	175.72	175.72	0	118	118	0	270	279	0	270.35	279.5	0	42	54	0	192
2013	EG_102	23_A1_19	MLG_21	266	268	270	266.45	268.61	270.62	550	521	379	213	217	0	214.68	218.7	0	1018	930	0	146	156	210	146.92	157.27	209.58	1312	888	346	170	170	0	175.56	175.56	0	543	543	0	270	279	0	270.31	279.28	0	171	319	0	192
2013	EG_103	23_A1_12	MLG_33	266	268	270	268.42	270.72	0	576	193	0	213	217	0	214.69	218.67	0	1257	588	0	142	156	210	142.46	157.27	209.64	950	662	229	170	170	0	175.57	175.57	0	314	314	0	270	279	0	270.42	279.15	0	96	161	0	192
2013	EG_104	23_A1_19	MLG_21	266	268	270	266.51	268.61	270.71	646	527	458	213	217	0	214.71	218.76	0	1958	865	0	146	156	210	146.83	157.31	209.61	1663	1165	415	170	170	0	175.75	175.75	0	1212	1212	0	270	279	0	270.41	279.42	0	313	549	0	192
2013	EG_105	23_A1_12	MLG_33	266	268	270	266.46	268.49	270.69	957	861	653	213	217	0	214.42	218.5	0	2800	1477	0	142	156	210	142.39	157.23	209.56	3386	1109	443	170	170	0	175.38	175.38	0	1431	1431	0	270	279	0	270.37	279.31	0	211	512	0	192
2013	EG_106	23_A1_10	MLG_28	266	268	270	266.36	268.55	270.58	582	541	510	213	217	0	214.4	218.47	0	1860	883	0	142	156	208	142.33	157.22	207.67	1874	1129	439	170	170	0	175.44	175.44	0	684	684	0	270	279	0	270.27	279.19	0	153	245	0	192
2013	EG_107	23_A1_20	MLG_15	266	268	270	266.34	268.54	270.59	834	993	790	213	217	0	214.46	218.55	0	3672	1312	0	146	156	210	146.72	157.17	209.59	2765	2025	727	170	170	0	175.55	175.55	0	1028	1028	0	270	279	0	270.27	279.08	0	155	300	0	192
2013	EG_108	23_A1_12	MLG_33	266	268	270	268.51	270.56	0	1887	820	0	213	217	0	214.4	218.51	0	3435	1513	0	142	156	210	142.32	157.17	209.49	3716	2095	722	170	170	0	175.43	175.43	0	1742	1742	0	270	279	0	270.25	279.11	0	266	481	0	192
2013	EG_109	23_A1_12	MLG_33	266	268	270	268.4	270.45	0	315	144	0	213	217	0	214.37	218.48	0	762	318	0	142	156	210	142.39	157.06	209.64	555	353	72	170	170	0	175.36	175.36	0	115	115	0	270	279	0	270.29	279.14	0	28	53	0	192
2013	EG_110	23_A1_12	MLG_33	266	268	270	266.34	268.54	270.59	683	597	479	213	217	0	214.46	218.55	0	2169	996	0	142	156	210	142.32	157.17	209.59	2032	1320	469	170	170	0	175.55	175.55	0	910	910	0	270	279	0	270.27	279.24	0	175	301	0	192
2013	EG_111	23_A1_22	MLG_11	266	268	270	266.3	268.49	270.51	689	628	512	213	217	0	214.51	218.41	0	2207	978	0	146	156	210	146.73	157.06	209.52	1843	1204	470	170	170	0	175.39	175.39	0	840	840	0	270	279	0	270.2	279.09	0	196	332	0	192
2013	EG_112	23_A1_10	MLG_28	266	268	270	266.45	268.46	270.62	873	777	610	213	217	0	214.52	218.7	0	2552	1160	0	142	156	208	142.52	157.27	207.73	2714	1485	550	170	170	0	175.56	175.56	0	1492	1492	0	270	279	0	270.31	279.28	0	311	575	0	192
2013	EG_113	23_A1_12	MLG_33	266	268	270	268.66	270.69	0	1135	548	0	213	217	0	214.58	218.66	0	2381	986	0	142	156	210	142.51	157.22	209.56	1976	1297	447	170	170	0	175.43	175.43	0	1187	1187	0	270	279	0	270.38	279.31	0	191	362	0	192
2013	EG_117	23_A1_12	MLG_33	266	268	270	268.52	270.56	0	1042	410	0	213	217	0	214.45	218.53	0	1885	929	0	142	156	210	142.39	157.23	209.58	2163	1189	401	170	170	0	175.48	175.48	0	752	752	0	270	279	0	270.25	279.22	0	112	172	0	192
2013	EG_118	23_A1_19	MLG_21	266	268	270	266.5	268.56	270.61	612	524	435	213	217	0	214.53	218.48	0	1890	799	0	146	156	210	146.87	157.06	209.64	3198	1006	347	170	170	0	175.36	175.36	0	915	915	0	270	279	0	270.29	279.3	0	93	156	0	192
2013	EG_119	23_A1_44	MLG_29	266	268	270	266.42	268.47	270.52	697	718	507	213	217	0	214.47	218.56	0	2126	1019	0	142	156	208	142.39	157.23	207.71	2399	1341	494	170	170	0	175.48	175.48	0	936	936	0	270	279	0	270.36	279.18	0	113	219	0	192
2013	EG_120	23_A1_12	MLG_33	266	268	270	266.3	268.49	270.53	490	449	364	213	217	0	214.37	218.43	0	1682	754	0	142	156	210	142.51	157.22	209.53	1520	901	331	170	170	0	175.49	175.49	0	468	468	0	270	279	0	270.37	279.14	0	107	197	0	192
2013	EG_121	23_A1_12	MLG_33	266	268	270	0	0	0	0	0	0	213	217	0	214.63	218.52	0	244	122	0	142	156	210	142.44	157.16	209.8	363	204	52	170	170	0	175.73	175.73	0	68	68	0	270	279	0	0	0	0	0	0	0	192
2013	EG_122	23_A1_12	MLG_33	266	268	270	268.54	270.57	0	1060	501	0	213	217	0	214.5	218.56	0	2152	954	0	142	156	210	142.32	157.17	209.51	1826	1013	401	170	170	0	175.56	175.56	0	952	952	0	270	279	0	270.26	279.33	0	205	296	0	192
2013	EG_123	23_A1_10	MLG_28	266	268	270	266.36	268.57	270.61	559	552	372	213	217	0	214.47	218.56	0	1755	850	0	142	156	208	142.33	157.06	207.71	1579	1040	420	170	170	0	175.48	175.48	0	469	469	0	270	279	0	270.45	279.41	0	91	172	0	192
2013	EG_124	23_A1_12	MLG_33	266	268	270	266.34	268.53	270.56	706	606	521	213	217	0	214.55	218.46	0	2041	935	0	142	156	210	142.33	157.06	209.7	2505	1397	458	170	170	0	175.44	175.44	0	1003	1003	0	270	279	0	270.25	279.17	0	102	179	0	192
2013	EG_125	23_A1_10	MLG_28	266	268	270	266.44	268.49	270.54	721	661	515	213	217	0	214.48	218.42	0	2116	1026	0	142	156	208	142.32	157.17	207.71	2434	1382	528	170	170	0	175.54	175.54	0	858	858	0	270	279	0	270.22	279.2	0	83	141	0	192
2013	EG_126	23_A1_19	MLG_21	266	268	270	266.39	268.6	270.65	328	303	203	213	217	0	214.51	218.45	0	1297	491	0	146	156	210	146.72	157.17	209.62	1020	721	289	170	170	0	175.54	175.54	0	258	258	0	270	279	0	0	0	0	0	0	0	192
2013	EG_127	23_A1_10	MLG_28	266	268	270	266.43	268.61	270.64	544	483	344	213	217	0	214.49	218.55	0	1630	840	0	142	156	208	142.45	157.21	207.64	1561	916	397	170	170	0	175.5	175.5	0	367	367	0	270	279	0	270.49	279.38	0	78	116	0	192
2013	EG_129	23_A1_10	MLG_28	266	268	270	266.4	268.43	270.46	511	496	345	213	217	0	214.48	218.53	0	1588	760	0	142	156	208	142.33	157.22	207.63	1432	867	328	170	170	0	175.5	175.5	0	458	458	0	270	279	0	270.31	279.21	0	108	167	0	192
2013	EG_130	23_A1_10	MLG_28	266	268	270	266.43	268.61	270.64	665	573	429	213	217	0	214.65	218.7	0	1908	927	0	142	156	208	142.32	157.34	207.79	1586	937	415	170	170	0	175.72	175.72	0	760	760	0	270	279	0	270.33	279.38	0	175	338	0	192
2013	EG_131	23_A1_10	MLG_28	266	268	270	266.39	268.57	270.59	643	598	494	213	217	0	214.61	218.65	0	2016	953	0	142	156	208	142.45	157.21	207.62	2049	1152	439	170	170	0	175.61	175.61	0	1367	1367	0	270	279	0	270.44	279.46	0	284	498	0	192
2013	EG_132	23_A1_12	MLG_33	266	268	270	266.33	268.52	270.56	591	576	420	213	217	0	214.39	218.45	0	1863	891	0	142	156	210	142.51	157.22	209.54	1904	1163	405	170	170	0	175.55	175.55	0	898	898	0	270	279	0	270.24	279.32	0	157	274	0	192
2013	EG_133	23_A1_19	MLG_21	266	268	270	266.39	268.43	270.63	448	407	294	213	217	0	214.43	218.51	0	1240	578	0	146	156	210	146.72	157.17	209.57	1543	768	285	170	170	0	175.5	175.5	0	829	829	0	270	279	0	270.15	279.26	0	88	147	0	192
2013	EG_134	23_A1_21	MLG_14	266	268	270	266.35	268.4	270.44	656	624	476	213	217	0	214.42	218.33	0	1980	953	0	146	156	210	146.72	157.17	209.56	1917	1333	470	170	170	0	175.45	175.45	0	844	844	0	270	279	0	270.12	279.24	0	91	171	0	192
2013	EG_135	23_A1_19	MLG_21	266	268	270	266.48	268.36	270.71	78	74	63	213	217	0	214.39	218.29	0	307	120	0	146	156	210	146.72	157.17	209.69	234	168	68	170	170	0	175.61	175.61	0	63	63	0	270	279	0	0	0	0	0	0	0	192
2013	EG_136	23_A1_10	MLG_28	266	268	270	266.3	268.5	270.53	930	807	619	213	217	0	214.53	218.59	0	2298	1005	0	142	156	208	142.32	157.17	207.65	3300	1760	610	170	170	0	175.61	175.61	0	1824	1824	0	270	279	0	270.38	279.31	0	146	250	0	192
2013	EG_138	23_A1_36	MLG_27	266	268	270	266.42	268.6	270.62	339	491	214	213	217	0	214.58	218.61	0	1764	881	0	142	156	208	142.33	157.22	207.6	889	1106	244	170	170	0	175.61	175.61	0	440	440	0	270	279	0	270.31	279.48	0	54	144	0	192
2014	EG_139	23_A1_19	MLG_21	266	268	270	266.38	268.54	270.56	6024	6928	5000	213	217	0	214.43	218.47	0	10967	5456	0	146	156	210	146.81	157.24	209.67	32540	26664	7229	170	170	0	175.5	175.5	0	6589	6589	0	270	279	0	270.42	279.22	0	313	365	0	192
2014	EG_140	23_A1_12	MLG_33	266	268	270	266.38	268.51	270.69	7434	31321	13651	213	217	0	214.37	218.44	0	31904	27286	0	142	156	210	142.12	157.09	209.73	32393	32322	18027	170	170	0	175.54	175.54	0	26700	26700	0	270	279	0	270.4	279.39	0	2359	3717	0	192
2014	EG_141	23_A1_19	MLG_21	266	268	270	266.27	268.52	270.61	3559	3311	2691	213	217	0	214.39	218.38	0	6319	3023	0	146	156	210	146.81	157.18	209.43	7891	5029	1252	170	170	0	175.35	175.35	0	3467	3467	0	270	279	0	270.13	279.11	0	511	1029	0	192
2014	EG_142	23_A1_19	MLG_21	266	268	270	266.37	268.44	270.51	474	468	322	213	217	0	214.26	218.39	0	957	404	0	146	156	210	146.67	157.18	209.51	1251	830	203	170	170	0	175.42	175.42	0	605	605	0	270	279	0	270.19	279.11	0	94	136	0	192
2014	EG_144	23_A1_19	MLG_21	266	268	270	266.33	268.4	270.47	626	572	549	213	217	0	214.29	218.42	0	1240	508	0	146	156	210	146.72	157	209.46	1144	829	229	170	170	0	175.31	175.31	0	414	414	0	270	279	0	270.15	279.08	0	134	195	0	192
2014	EG_145	23_A1_19	MLG_21	266	268	270	266.39	268.45	270.67	2846	2459	1949	213	217	0	214.37	218.47	0	5201	2325	0	146	156	210	146.87	157.06	209.47	5890	4148	793	170	170	0	175.47	175.47	0	3795	3795	0	270	279	0	270.19	279.22	0	758	1349	0	192
2014	EG_146	23_A1_19	MLG_21	266	268	270	266.4	268.43	270.62	26891	24689	20156	213	217	0	214.48	218.53	0	32431	21156	0	146	156	210	146.55	157.11	209.5	32391	32495	8178	170	170	0	175.27	175.27	0	32634	32634	0	270	279	0	270.15	279.21	0	6524	11814	0	192
2014	EG_147	23_A1_19	MLG_21	266	268	270	266.23	268.42	270.46	16694	16042	13114	213	217	0	214.38	218.45	0	31513	14531	0	146	156	210	146.73	157.06	209.53	32612	24309	6234	170	170	0	175.38	175.38	0	14479	14479	0	270	279	0	270.15	279.1	0	2367	4069	0	192
2014	EG_149	23_A1_10	MLG_28	266	268	270	266.39	268.44	270.64	7523	6858	5268	213	217	0	214.29	218.38	0	12405	6471	0	142	156	208	142.33	157.06	207.54	17495	9610	2968	170	170	0	175.43	175.43	0	6152	6152	0	270	279	0	270.17	279.16	0	1347	2338	0	192
2014	EG_150	23_A1_19	MLG_21	266	268	270	266.38	268.42	270.46	2932	2575	1981	213	217	0	214.38	218.45	0	5510	2289	0	146	156	210	146.73	157.22	209.53	7303	4587	777	170	170	0	175.38	175.38	0	2406	2406	0	270	279	0	270.15	279.1	0	319	649	0	192
2014	EG_151	23_A1_42	MLG_22	266	268	270	266.33	268.53	270.57	2702	2458	1998	213	217	0	214.4	218.48	0	4670	1979	0	146	156	210	146.73	157.22	209.55	6288	3961	834	170	170	0	175.38	175.38	0	2847	2847	0	270	279	0	270.26	279.22	0	476	882	0	192
2014	EG_152	23_A1_45	MLG_13	266	268	270	266.33	268.54	270.6	488	438	193	213	217	0	214.32	218.41	0	645	461	0	146	156	210	146.86	157.23	209.6	1106	701	96	170	170	0	175.43	175.43	0	627	627	0	270	279	0	270.34	279.13	0	60	138	0	192
2014	EG_154	23_A1_26	MLG_20	266	268	270	266.41	268.46	270.67	556	592	368	213	217	0	214.31	218.4	0	996	610	0	146	156	210	146.73	157.06	209.43	1217	763	226	170	170	0	175.43	175.43	0	712	712	0	270	279	0	270.35	279.18	0	121	232	0	192
2014	EG_155	23_A1_19	MLG_21	266	268	270	266.4	268.43	270.62	466	434	305	213	217	0	214.48	218.53	0	859	365	0	146	156	210	146.6	157.05	209.65	1001	700	164	170	170	0	175.5	175.5	0	695	695	0	270	279	0	270.31	279.21	0	134	232	0	192
2014	EG_156	23_A1_19	MLG_21	266	268	270	266.37	268.42	270.63	26198	22096	17493	213	217	0	214.5	218.59	0	32439	21596	0	146	156	210	146.55	157.05	209.61	32476	31589	8753	170	170	0	175.37	175.37	0	32269	32269	0	270	279	0	270.16	279.16	0	6360	13593	0	192
2014	EG_157	23_A1_19	MLG_21	266	268	270	266.3	268.52	270.59	21595	19747	16356	213	217	0	214.58	218.54	0	32212	17597	0	146	156	210	146.68	157.06	209.51	32532	27750	6964	170	170	0	175.41	175.41	0	28641	28641	0	270	279	0	270.11	279.17	0	4891	9213	0	192
2014	EG_158	23_A1_19	MLG_21	266	268	270	266.37	268.44	270.51	14577	14192	10662	213	217	0	214.42	218.39	0	24812	12172	0	146	156	210	146.87	157.06	209.51	29475	19737	5490	170	170	0	175.36	175.36	0	15300	15300	0	270	279	0	270.19	279.11	0	2501	4806	0	192
2014	EG_159	23_A1_37	MLG_12	266	268	270	266.4	268.46	270.52	6822	6317	4982	213	217	0	214.37	218.48	0	11551	5745	0	146	156	210	146.72	157	209.63	14382	8988	2478	170	170	0	175.43	175.43	0	6738	6738	0	270	279	0	270.2	279.07	0	1157	2161	0	192
2014	EG_161	23_A1_33	MLG_3	268	270	0	268.58	270.63	0	29404	13227	0	213	217	0	214.49	218.43	0	28699	11549	0	142	156	210	142.33	157.06	209.61	32691	28289	6670	170	170	0	175.32	175.32	0	21328	21328	0	270	279	0	270.31	279.15	0	3285	4695	0	192
2014	EG_163	23_A1_19	MLG_21	266	268	270	266.4	268.47	270.54	3502	3082	2548	213	217	0	214.44	218.57	0	7502	1265	0	146	156	210	146.67	157.17	209.52	8945	5417	1091	170	170	0	175.47	175.47	0	4107	4107	0	270	279	0	270.22	279.14	0	565	1051	0	192
2014	EG_164	23_A1_19	MLG_21	266	268	270	266.29	268.52	270.58	3090	3055	2336	213	217	0	214.41	218.38	0	6004	2937	0	146	156	210	146.72	157	209.34	7520	4815	979	170	170	0	175.42	175.42	0	4658	4658	0	270	279	0	270.1	279.16	0	759	1382	0	192
2014	EG_165	23_A1_26	MLG_20	266	268	270	266.36	268.56	270.6	3172	3057	2322	213	217	0	214.42	218.5	0	6129	2992	0	146	156	210	146.73	157.06	209.56	7711	4713	1145	170	170	0	175.43	175.43	0	5509	5509	0	270	279	0	270.29	279.25	0	1149	2082	0	192
2014	EG_167	23_A1_36	MLG_27	266	268	270	266.38	268.38	270.54	21349	18994	15420	213	217	0	214.27	218.41	0	32341	17086	0	142	156	208	142.22	157.1	207.51	32559	32512	8402	170	170	0	175.41	175.41	0	25387	25387	0	270	279	0	270.23	279.17	0	5210	9162	0	192
2014	EG_169	23_A1_19	MLG_21	266	268	270	266.41	268.56	270.56	15690	14632	12378	213	217	0	214.43	218.43	0	33485	15433	0	146	156	210	146.6	157.11	209.52	32558	24789	5212	170	170	0	175.57	175.57	0	16737	16737	0	270	279	0	270.26	279.19	0	2371	4417	0	192
2014	EG_170	23_A1_26	MLG_20	266	268	270	266.36	268.52	270.68	6597	5536	4711	213	217	0	214.46	218.61	0	13938	6705	0	146	156	210	146.78	157.11	209.54	15922	10438	2139	170	170	0	175.46	175.46	0	7187	7187	0	270	279	0	270.22	279.16	0	1078	2076	0	192
2014	EG_171	23_A1_26	MLG_20	266	268	270	266.31	268.48	270.5	15134	13373	10837	213	217	0	214.4	218.42	0	28113	13216	0	146	156	210	146.78	157.1	209.44	32557	20905	5436	170	170	0	175.34	175.34	0	17173	17173	0	270	279	0	270.19	279.19	0	2799	4996	0	192
2014	EG_172	23_A1_19	MLG_21	266	268	270	266.42	268.58	270.59	6460	6050	4845	213	217	0	214.51	218.52	0	13523	6548	0	146	156	210	146.78	157.1	209.57	15949	10459	1551	170	170	0	175.35	175.35	0	5392	5392	0	270	279	0	270.28	279.26	0	983	1678	0	192
2014	EG_173	23_A1_28	MLG_16	266	268	270	266.39	268.4	270.57	1093	1038	867	213	217	0	214.49	218.5	0	2432	1154	0	146	156	210	146.59	157.05	209.56	2847	1827	421	170	170	0	175.57	175.57	0	1646	1646	0	270	279	0	270.11	279.08	0	295	490	0	192
2014	EG_174	23_A1_12	MLG_33	266	268	270	266.35	268.52	270.55	3140	13291	6619	213	217	0	214.43	218.47	0	18081	8101	0	142	156	210	142.27	157.05	209.46	23110	12563	2860	170	170	0	175.45	175.45	0	9793	9793	0	270	279	0	270.24	279.27	0	1958	3441	0	192
2014	EG_176	23_A1_49	MLG_9	266	268	270	266.31	268.48	270.5	4411	3894	3318	213	215	217	214.5	216.5	218.51	5422	4682	4191	142	156	210	142.45	157.22	209.41	13856	7687	1149	170	170	0	175.67	175.67	0	7566	7566	0	270	279	0	270.19	279.18	0	1479	2618	0	192
2014	EG_177	23_A1_12	MLG_33	266	268	270	266.31	268.33	270.5	6373	27951	13328	213	217	0	214.34	218.51	0	32368	19358	0	142	156	210	142.09	157.22	209.41	32603	29354	6138	170	170	0	175.52	175.52	0	32665	32665	0	270	279	0	270.19	279.03	0	5350	9198	0	192
2014	EG_178	23_A1_33	MLG_3	268	270	0	268.26	270.57	0	32479	18793	0	213	217	0	214.28	218.59	0	32213	24019	0	142	156	210	142.04	156.93	209.52	32588	32552	6794	170	170	0	175.46	175.46	0	32630	32630	0	270	279	0	270.26	279.19	0	5327	9918	0	192
2014	EG_179	23_A1_20	MLG_15	266	268	270	266.26	268.44	270.46	17612	15904	13183	213	217	0	214.52	218.39	0	33098	16662	0	146	156	210	146.6	157.1	209.42	32546	26850	5970	170	170	0	175.5	175.5	0	21153	21153	0	270	279	0	270.15	279	0	3396	5994	0	192
2014	EG_181	23_A1_19	MLG_21	266	268	270	266.22	268.41	270.44	9911	9276	7125	213	217	0	214.47	218.51	0	23733	11948	0	146	156	210	146.73	157.22	209.49	22391	16485	4055	170	170	0	175.5	175.5	0	8355	8355	0	270	279	0	270.13	279.03	0	1896	3383	0	192
2014	EG_182	23_A1_33	MLG_3	268	270	0	268.48	270.66	0	607	267	0	213	217	0	214.45	218.5	0	794	316	0	142	156	210	142.34	157.11	209.32	1050	501	123	170	170	0	175.39	175.39	0	536	536	0	270	279	0	270.35	279.08	0	85	157	0	192
2014	EG_183	23_A1_19	MLG_21	266	268	270	266.3	268.48	270.51	10389	10092	7920	213	217	0	214.46	218.5	0	24261	10611	0	146	156	210	146.74	157.11	209.48	23111	15747	3753	170	170	0	175.44	175.44	0	11852	11852	0	270	279	0	270.2	279.24	0	2602	4964	0	192
2014	EG_184	23_A1_12	MLG_33	266	268	270	266.47	268.52	270.57	2513	10917	5258	213	217	0	214.46	218.55	0	15955	7179	0	142	156	210	142.32	157.17	209.43	18983	11124	2760	170	170	0	175.65	175.65	0	7227	7227	0	270	279	0	270.26	279.11	0	1756	3276	0	192
2014	EG_185	23_A1_19	MLG_21	266	268	270	266.51	268.58	270.65	1888	1350	1464	213	217	0	214.46	218.6	0	5131	2058	0	146	156	210	146.87	157.06	209.54	3743	4075	1029	170	170	0	175.41	175.41	0	2064	2064	0	270	279	0	270.17	279.26	0	455	879	0	192
2014	EG_186	23_A1_19	MLG_21	266	268	270	266.38	268.45	270.52	8909	7974	6078	213	217	0	214.43	218.39	0	20401	9160	0	146	156	210	146.87	157.06	209.51	19663	13589	4415	170	170	0	175.41	175.41	0	8750	8750	0	270	279	0	270.2	279.12	0	2535	4527	0	192
2014	EG_187	23_A1_19	MLG_21	266	268	270	266.43	268.65	270.72	1371	1231	981	213	217	0	214.56	218.52	0	3612	1568	0	146	156	210	146.72	157.17	209.49	3612	2459	680	170	170	0	175.59	175.59	0	1672	1672	0	270	279	0	270.24	279.14	0	409	759	0	192
2014	EG_188	23_A1_19	MLG_21	266	268	270	266.42	268.64	270.71	2555	2406	1855	213	217	0	214.55	218.51	0	6397	3039	0	146	156	210	146.72	157.17	209.49	6421	4499	1197	170	170	0	175.53	175.53	0	2720	2720	0	270	279	0	270.23	279.3	0	717	1321	0	192
2014	EG_190	23_A1_21	MLG_14	266	268	270	266.49	268.7	270.76	1361	1199	984	213	217	0	214.47	218.57	0	3290	1625	0	146	156	210	146.72	157.17	209.6	4218	2643	710	170	170	0	175.65	175.65	0	2025	2025	0	270	279	0	270.28	279.29	0	392	619	0	192
2014	EG_192	23_A1_19	MLG_21	266	268	270	266.4	268.44	270.48	1161	1032	776	213	217	0	214.5	218.55	0	3015	1391	0	146	156	210	146.73	157.22	209.35	2997	1955	556	170	170	0	175.49	175.49	0	1249	1249	0	270	279	0	270.17	279.11	0	324	593	0	192
2014	EG_194	23_A1_19	MLG_21	266	268	270	266.43	268.62	270.66	1011	945	740	213	217	0	214.51	218.57	0	2585	1204	0	146	156	210	146.73	157.22	209.52	2287	1632	547	170	170	0	175.49	175.49	0	933	933	0	270	279	0	270.35	279.28	0	225	416	0	192
2014	EG_195	23_A1_29	MLG_4	266	268	272	266.4	268.63	272.61	410	320	254	213	217	0	214.44	218.57	0	1001	502	0	146	156	210	146.87	157.06	209.52	1249	856	219	170	170	0	175.41	175.41	0	461	461	0	270	279	0	270.22	279.14	0	75	143	0	192
2014	EG_197	23_A1_19	MLG_21	266	268	270	266.49	268.57	270.81	168	142	122	213	217	0	214.52	218.51	0	453	247	0	146	156	210	146.86	157.17	209.41	569	401	72	170	170	0	175.52	175.52	0	237	237	0	270	279	0	270.33	279.15	0	62	116	0	192
2014	EG_198	23_A1_19	MLG_21	266	268	270	266.51	268.74	270.81	86	63	61	213	217	0	214.62	218.44	0	240	112	0	146	156	210	146.73	157.06	209.46	238	173	52	170	170	0	175.63	175.63	0	82	82	0	270	279	0	0	0	0	0	0	0	192
2014	EG_199	23_A1_19	MLG_21	266	268	270	266.53	268.6	270.67	217	195	172	213	217	0	214.42	218.55	0	539	283	0	146	156	210	146.86	157.18	209.35	532	389	106	170	170	0	175.58	175.58	0	199	199	0	270	279	0	270.19	279.27	0	48	100	0	192
2014	EG_200	23_A1_19	MLG_21	266	268	270	266.48	268.53	270.59	141	118	108	213	217	0	214.68	218.62	0	378	176	0	146	156	210	146.73	157.05	209.63	373	280	109	170	170	0	175.36	175.36	0	130	130	0	270	279	0	270.27	279.28	0	42	79	0	192
2014	EG_202	23_A1_19	MLG_21	266	268	270	266.45	268.66	270.56	105	85	87	213	217	0	214.5	218.6	0	333	144	0	146	156	210	146.73	157.06	209.46	269	200	91	170	170	0	175.31	175.31	0	70	70	0	270	279	0	279.26	279.26	0	52	52	0	192
2014	EG_204	23_A1_32	MLG_8	266	268	270	266.54	268.58	270.62	139	132	118	213	215	217	214.54	216.57	218.45	195	153	136	142	156	210	142.33	157.22	209.53	485	234	92	170	170	0	175.54	175.54	0	280	280	0	270	279	0	270.15	279.25	0	47	68	0	192
2014	EG_205	23_A1_32	MLG_8	266	268	270	266.33	268.56	270.63	19552	26353	21888	213	215	217	214.45	216.36	218.42	32222	23895	22832	142	156	210	142.21	157.06	209.53	32583	32580	8772	170	170	0	175.41	175.41	0	29493	29493	0	270	279	0	270.15	279.08	0	5245	15309	0	192
2014	EG_206	23_A1_19	MLG_21	266	268	270	266.38	268.62	270.69	32362	27327	22221	213	217	0	214.5	218.48	0	31657	32111	0	146	156	210	146.49	157.01	209.4	32501	32539	14474	170	170	0	175.47	175.47	0	20422	20422	0	270	279	0	270.21	279.18	0	6542	13009	0	192
2014	EG_207	23_A1_47	MLG_38	266	270	0	266.33	270.63	0	11136	9290	0	213	217	0	214.29	218.42	0	23010	20866	0	146	156	210	146.68	157.06	209.53	32619	10614	4187	170	170	0	175.24	175.24	0	8227	8227	0	279	279	0	279.08	279.08	0	5683	5683	0	192
2014	EG_208	23_A1_12	MLG_33	266	268	270	266.35	268.27	270.51	9952	32537	20544	213	217	0	214.16	218.3	0	32225	31129	0	142	156	210	142.01	157.01	209.39	32547	32537	12729	170	170	0	175.47	175.47	0	24168	24168	0	270	279	0	270.19	279	0	6890	13411	0	192
2014	EG_209	23_A1_19	MLG_21	266	268	270	266.25	268.48	270.56	11166	10374	8985	213	217	0	214.46	218.43	0	31586	14835	0	146	156	210	146.67	157.17	209.37	32617	21727	4621	170	170	0	175.47	175.47	0	14407	14407	0	270	279	0	270.08	279.03	0	3714	7575	0	192
2014	EG_210	23_A1_30	MLG_10	266	268	270	266.33	268.57	270.65	6971	6774	5075	213	217	0	214.36	218.51	0	22338	10418	0	146	156	214	146.67	157.01	213.25	16178	10195	4092	170	170	0	175.35	175.35	0	2809	2809	0	270	279	0	270.17	279.15	0	1165	2161	0	192
2014	EG_211	23_A1_34	MLG_32	266	268	270	266.43	268.49	270.56	6947	32626	13996	213	217	0	214.4	218.52	0	32387	18717	0	142	156	210	142.01	157.18	209.49	32598	30769	9523	170	170	0	175.42	175.42	0	31870	31870	0	270	279	0	270.24	279.14	0	4875	8957	0	192
2014	EG_212	23_A1_19	MLG_21	266	268	270	266.28	268.5	270.55	13718	12063	9642	213	217	0	214.45	218.53	0	31240	14503	0	146	156	210	146.72	157.17	209.42	27279	20285	6986	170	170	0	175.65	175.65	0	10595	10595	0	270	279	0	270.08	279.09	0	2954	5914	0	192
2014	EG_213	23_A1_19	MLG_21	266	268	270	266.49	268.59	270.68	841	789	609	213	217	0	214.44	218.45	0	1755	840	0	146	156	210	146.67	157	209.46	2425	1498	439	170	170	0	175.4	175.4	0	1361	1361	0	270	279	0	270.2	279.21	0	175	343	0	192
2014	EG_214	23_A1_19	MLG_21	266	268	270	266.4	268.48	270.57	443	411	302	213	217	0	214.42	218.58	0	1404	693	0	146	156	210	146.81	157.01	209.61	1116	829	264	170	170	0	175.45	175.45	0	296	296	0	270	279	0	270.25	279.09	0	111	203	0	192
2014	EG_215	23_A1_19	MLG_21	266	268	270	266.5	268.58	270.66	283	266	249	213	217	0	214.53	218.52	0	801	398	0	146	156	210	146.67	157	209.58	818	543	168	170	170	0	175.41	175.41	0	414	414	0	270	279	0	270.18	279.15	0	99	155	0	192
2014	EG_216	23_A1_19	MLG_21	266	268	270	266.45	268.7	270.8	194	161	130	213	217	0	214.46	218.48	0	612	291	0	146	156	210	146.81	157.01	209.48	501	338	112	170	170	0	175.28	175.28	0	131	131	0	270	279	0	270.15	279.18	0	51	77	0	192
2014	EG_217	23_A1_19	MLG_21	266	268	270	266.28	268.53	270.61	272	274	219	213	217	0	214.39	218.39	0	838	409	0	146	156	210	146.67	157	209.43	806	521	176	170	170	0	175.4	175.4	0	265	265	0	270	279	0	270.13	279.12	0	71	139	0	192
2014	EG_218	23_A1_19	MLG_21	266	268	270	266.49	268.57	270.65	359	342	241	213	217	0	214.36	218.51	0	980	508	0	146	156	210	146.81	157.18	209.57	764	544	192	170	170	0	175.52	175.52	0	204	204	0	270	279	0	270.33	279.15	0	73	148	0	192
2014	EG_220	23_A1_19	MLG_21	266	268	270	266.56	268.47	270.7	97	98	73	213	217	0	214.6	218.57	0	243	155	0	146	156	210	146.67	157.01	209.52	227	157	76	170	170	0	175.47	175.47	0	83	83	0	270	279	0	270.38	279.14	0	34	39	0	192
2014	EG_223	23_A1_19	MLG_21	266	268	270	266.27	268.51	270.58	32342	32342	31354	213	217	0	214.15	218.45	0	32201	31904	0	146	156	210	146.49	157.01	209.54	32241	32374	19009	170	170	0	175.31	175.31	0	32581	32581	0	270	279	0	270.26	279.21	0	9327	17363	0	192
2014	EG_224	23_A1_19	MLG_21	266	268	270	266.22	268.47	270.56	32382	32382	32382	213	217	0	214.57	218.41	0	32103	30890	0	146	156	210	146.49	156.84	209.44	32141	32239	20459	170	170	0	175.18	175.18	0	32537	32537	0	270	279	0	270.24	279.08	0	16835	27120	0	192
2014	EG_226	23_A1_12	MLG_33	266	268	270	266.33	268.25	270.49	12733	32465	25602	213	217	0	214.52	218.35	0	32188	31987	0	142	156	210	142.01	156.84	209.41	32548	32496	16438	170	170	0	175.35	175.35	0	31740	31740	0	270	279	0	270.17	279.15	0	9055	17398	0	192
2014	EG_227	23_A1_19	MLG_21	266	268	270	266.37	268.47	270.57	31837	29918	23567	213	217	0	214.15	218.33	0	32237	31756	0	146	156	210	146.62	157.01	209.49	32400	32502	14982	170	170	0	175.28	175.28	0	23137	23137	0	270	279	0	270.08	279.13	0	6992	14209	0	192
2014	EG_229	23_A1_19	MLG_21	266	268	270	266.31	268.56	270.66	18319	17106	14121	213	217	0	214.42	218.43	0	32423	24202	0	146	156	210	146.48	157.12	209.45	32527	32617	9470	170	170	0	175.46	175.46	0	20589	20589	0	270	279	0	270.17	279.19	0	4380	8281	0	192
2014	EG_231	23_A1_26	MLG_20	266	268	270	266.28	268.51	270.59	16268	15906	13251	213	217	0	214.32	218.46	0	32415	24774	0	146	156	210	146.49	157.01	209.54	32625	32172	8625	170	170	0	175.36	175.36	0	14331	14331	0	270	279	0	270.11	279.05	0	4588	8866	0	192
2014	EG_232	23_A1_26	MLG_20	266	268	270	266.46	268.53	270.61	10033	9487	7336	213	217	0	214.49	218.47	0	31068	15420	0	146	156	210	146.67	157.17	209.55	24695	17893	4509	170	170	0	175.47	175.47	0	6890	6890	0	270	279	0	270.29	279.23	0	1657	3401	0	192
2014	EG_233	23_A1_35	MLG_26	266	268	270	266.42	268.48	270.69	17692	15665	12741	213	217	0	214.49	218.58	0	31489	21521	0	142	156	208	142.14	157.17	207.71	32696	27516	7867	168	168	0	173.59	173.59	0	3858	3858	0	270	279	0	270.22	279.24	0	6568	8672	0	192
2014	EG_234	23_A1_26	MLG_20	266	268	270	266.4	268.48	270.57	27397	25663	21033	213	217	0	214.26	218.42	0	32321	30951	0	146	156	210	146.49	156.84	209.45	32379	32513	10701	170	170	0	175.29	175.29	0	30756	30756	0	270	279	0	270.09	279.09	0	7008	14805	0	192
2014	EG_235	23_A1_41	MLG_18	266	268	270	266.38	268.47	270.56	32450	32450	30172	213	217	0	214.09	218.41	0	32082	32082	0	146	156	210	146.43	157.01	209.44	32219	32311	20654	170	170	0	175.35	175.35	0	32660	32660	0	270	279	0	270.24	279.24	0	9400	16658	0	192
2014	EG_236	23_A1_27	MLG_19	266	268	270	266.47	268.55	270.8	597	535	466	213	217	0	214.4	218.57	0	1571	687	0	146	156	210	146.81	157.18	209.6	1374	989	320	170	170	0	175.4	175.4	0	536	536	0	270	279	0	270.16	279.3	0	106	240	0	192
2014	EG_237	23_A1_19	MLG_21	266	268	270	266.4	268.51	270.62	20724	18130	16256	213	217	0	214.24	218.44	0	32428	28067	0	146	156	210	146.62	157.01	209.54	32452	32509	9331	170	170	0	175.33	175.33	0	19906	19906	0	270	279	0	270.29	279.21	0	6013	12224	0	192
2014	EG_238	23_A1_21	MLG_14	266	268	270	266.42	268.67	270.76	13875	12453	10128	213	217	0	214.43	218.44	0	31889	17014	0	146	156	210	146.67	157	209.62	32591	27016	6382	170	170	0	175.29	175.29	0	13648	13648	0	270	279	0	270.28	279.27	0	3351	6393	0	192
2014	EG_239	23_A1_19	MLG_21	266	268	270	266.42	268.52	270.61	6605	6509	5300	213	217	0	214.45	218.47	0	21363	10286	0	146	156	210	146.81	157.01	209.47	17516	11185	3587	170	170	0	175.45	175.45	0	4748	4748	0	270	279	0	270.13	279.16	0	1377	2795	0	192
2014	EG_240	23_A1_19	MLG_21	266	268	270	266.51	268.58	270.65	6063	5898	4802	213	217	0	214.46	218.44	0	18311	8747	0	146	156	210	146.67	157.01	209.54	14841	10009	3433	170	170	0	175.47	175.47	0	5092	5092	0	270	279	0	270.33	279.26	0	1653	3367	0	192
2014	EG_241	23_A1_31	MLG_31	266	268	270	266.41	268.48	270.56	6177	5529	4707	213	217	0	214.46	218.43	0	16855	7438	0	142	156	210	142.32	157	209.37	15893	10065	3010	170	170	0	175.47	175.47	0	4763	4763	0	270	279	0	270.24	279.19	0	1232	2475	0	192
2014	EG_242	23_A1_19	MLG_21	266	268	270	266.42	268.47	270.67	32480	28876	22286	213	217	0	214.63	218.56	0	32268	31247	0	146	156	210	146.55	156.89	209.59	32344	32446	17388	170	170	0	175.32	175.32	0	26409	26409	0	270	279	0	270.2	279.18	0	6154	11229	0	192
2014	EG_243	23_A1_19	MLG_21	266	268	270	266.46	268.53	270.61	32448	29731	23886	213	217	0	214.17	218.47	0	32231	31836	0	146	156	210	146.54	156.83	209.55	32440	32525	12979	170	170	0	175.31	175.31	0	28027	28027	0	270	279	0	270.29	279.23	0	5492	13486	0	192
2014	EG_244	23_A1_19	MLG_21	266	268	270	266.51	268.6	270.68	7340	6659	5772	213	217	0	214.38	218.53	0	27868	12055	0	146	156	210	146.67	157.01	209.58	19549	13753	3933	170	170	0	175.35	175.35	0	3893	3893	0	270	279	0	270.36	279.17	0	1128	2200	0	192
2014	EG_245	23_A1_12	MLG_33	266	268	270	266.37	268.46	270.55	7256	32606	14810	213	217	0	214.29	218.31	0	32455	24011	0	142	156	210	142.2	157	209.47	32691	32565	9182	170	170	0	175.29	175.29	0	19933	19933	0	270	279	0	270.23	279.08	0	5897	11798	0	192
2014	EG_246	23_A1_12	MLG_33	266	268	270	266.36	268.44	270.52	2475	10919	4980	213	217	0	214.38	218.54	0	20285	9737	0	142	156	210	142.39	157	209.59	24809	14269	3681	170	170	0	175.41	175.41	0	6852	6852	0	270	279	0	270.2	279.17	0	1638	3094	0	192
2014	EG_247	23_A1_12	MLG_33	266	268	270	266.4	268.47	270.54	597	2360	1030	213	217	0	214.44	218.41	0	5115	2267	0	142	156	210	142.2	157.01	209.52	5203	3270	708	170	170	0	175.47	175.47	0	847	847	0	270	279	0	270.22	279.14	0	192	346	0	192
2014	EG_248	23_A1_19	MLG_21	266	268	270	266.31	268.54	270.6	2795	2642	2211	213	217	0	214.37	218.48	0	8226	3530	0	146	156	210	146.67	157.18	209.48	8769	5943	1265	170	170	0	175.54	175.54	0	3894	3894	0	270	279	0	270.12	279.17	0	818	1639	0	192
2014	EG_249	23_A1_12	MLG_33	266	268	270	266.42	268.48	270.53	1712	8065	3392	213	217	0	214.49	218.58	0	11268	4840	0	142	156	210	142.51	157.17	209.6	16247	9111	2170	170	170	0	175.54	175.54	0	9737	9737	0	270	279	0	270.22	279.08	0	1018	1906	0	192
2014	EG_250	23_A1_37	MLG_12	266	268	270	266.38	268.6	270.66	3398	3304	2716	213	217	0	214.41	218.53	0	10050	4813	0	146	156	210	146.68	157.06	209.66	10102	6678	1741	170	170	0	175.41	175.41	0	3595	3595	0	270	279	0	270.34	279.22	0	798	1608	0	192
2014	EG_251	23_A1_40	MLG_23	266	268	270	266.41	268.65	270.72	2181	1951	1575	213	217	0	214.35	218.5	0	7069	3209	0	146	156	0	146.67	157.01	0	5913	8621	0	170	170	0	175.35	175.35	0	1831	1831	0	270	279	0	270.25	279.2	0	489	1008	0	192
2014	EG_252	23_A1_19	MLG_21	266	268	270	266.39	268.65	270.59	453	426	343	213	217	0	214.32	218.51	0	1325	606	0	146	156	210	146.67	157	209.5	1808	1234	218	170	170	0	175.28	175.28	0	1213	1213	0	270	279	0	270.27	279.15	0	89	175	0	192
2014	EG_253	23_A1_19	MLG_21	266	268	270	266.45	268.54	270.64	351	362	284	213	217	0	214.3	218.32	0	1143	511	0	146	156	210	146.81	157.01	209.48	1054	727	166	170	170	0	175.28	175.28	0	479	479	0	270	279	0	270.15	279.18	0	142	257	0	192
2014	EG_254	23_A1_19	MLG_21	266	268	270	266.39	268.64	270.57	867	787	648	213	217	0	214.41	218.42	0	3234	1489	0	146	156	210	146.86	157	209.61	2385	1776	514	170	170	0	175.4	175.4	0	647	647	0	270	279	0	270.24	279.25	0	171	356	0	192
2014	EG_255	23_A1_12	MLG_33	266	268	270	266.51	268.58	270.65	1028	4568	2107	213	217	0	214.46	218.44	0	9281	4309	0	142	156	210	142.39	157.17	209.54	9076	5150	1593	170	170	0	175.47	175.47	0	2864	2864	0	270	279	0	270.17	279.1	0	886	1710	0	192
2014	EG_256	23_A1_12	MLG_33	266	268	270	266.35	268.57	270.64	152	471	198	213	217	0	214.4	218.51	0	875	465	0	142	156	210	142.39	157.06	209.65	1022	560	156	170	170	0	175.41	175.41	0	262	262	0	270	279	0	270.16	279.2	0	46	139	0	192
2014	EG_257	23_A1_19	MLG_21	266	268	270	266.34	268.55	270.6	126	118	87	213	217	0	214.64	218.57	0	436	174	0	146	156	210	0	0	0	0	0	0	170	170	0	175.54	175.54	0	157	157	0	270	279	0	271.24	279.29	0	73	66	0	192
2014	EG_258	23_A1_26	MLG_20	266	268	270	266.38	268.58	270.62	6316	5456	4306	213	217	0	214.38	218.45	0	28640	13573	0	146	156	210	146.73	157.22	209.53	32603	22120	5921	170	170	0	175.54	175.54	0	3620	3620	0	270	279	0	270.31	279.1	0	921	1480	0	192
2014	EG_260	23_A1_12	MLG_33	266	268	270	266.4	268.31	270.54	11034	32498	21861	213	217	0	214.6	218.57	0	32174	31745	0	142	156	210	142.01	157.01	209.52	32447	32303	15843	170	170	0	175.31	175.31	0	32602	32602	0	270	279	0	270.22	279.14	0	12051	21996	0	192
2014	EG_261	23_A1_26	MLG_20	266	268	270	266.42	268.48	270.53	6656	6271	5312	213	217	0	214.49	218.43	0	31910	15188	0	146	156	210	146.68	157.06	209.6	28544	20846	5227	170	170	0	175.48	175.48	0	5108	5108	0	270	279	0	270.22	279.24	0	1781	2964	0	192
2014	EG_262	23_A1_10	MLG_28	266	268	270	266.39	268.6	270.65	24353	21581	18119	213	217	0	214.61	218.54	0	32157	31377	0	142	156	208	142.15	156.89	207.7	32497	32509	11804	170	170	0	175.32	175.32	0	21734	21734	0	270	279	0	270.34	279.17	0	8197	16309	0	192
2014	EG_267	23_A1_21	MLG_14	266	268	270	266.4	268.62	270.68	32361	29621	25601	213	217	0	214.69	218.48	0	31933	31933	0	146	156	210	147.09	156.89	209.63	32192	32334	14758	170	170	0	175.2	175.2	0	32601	32601	0	270	279	0	270.2	279.23	0	13039	23589	0	192
2014	EG_268	23_A1_12	MLG_33	266	268	270	266.42	268.48	270.53	5547	25189	11132	213	217	0	214.33	218.43	0	32320	23866	0	142	156	210	142.32	157.17	209.45	32670	23916	7844	170	170	0	175.54	175.54	0	9044	9044	0	270	279	0	270.22	279.08	0	3323	6763	0	192
2014	EG_270	23_A1_10	MLG_28	266	268	270	266.34	268.55	270.6	31456	27476	22112	213	217	0	214.64	218.57	0	32179	31697	0	142	156	208	142.15	156.89	207.55	32529	32460	17005	170	170	0	175.32	175.32	0	29375	29375	0	270	279	0	270.29	279.13	0	9500	18635	0	192
2016	EG_271	23_A1_12	MLG_33	266	268	270	266.38	268.51	270.69	13425	32472	25335	213	217	0	214.38	218.45	0	32110	23881	0	142	156	210	142.12	157.09	209.73	32118	32115	18857	170	170	0	175.39	175.39	0	32642	32642	0	270	279	0	270.33	279.35	0	1976	3343	0	192
2016	EG_272	23_A1_19	MLG_21	266	268	270	266.3	268.33	270.52	32245	29841	21556	213	217	0	214.27	218.3	0	32036	21019	0	146	156	210	146.54	157.06	209.46	32193	32283	9437	170	170	0	175.45	175.45	0	16113	16113	0	270	279	0	270.21	279.13	0	13159	20684	0	192
2016	EG_273	23_A1_19	MLG_21	266	268	270	266.11	268.28	270.45	32118	32118	28149	213	217	0	214.42	218.42	0	32020	25948	0	146	156	210	147.1	156.95	209.36	32081	32121	12875	170	170	0	175.45	175.45	0	20579	20579	0	270	279	0	269.99	278.99	0	12442	24399	0	192
2016	EG_274	23_A1_19	MLG_21	266	268	270	266.14	268.32	270.66	32031	32031	32031	213	217	0	214.66	218.53	0	31959	30024	0	146	156	210	146.42	156.88	209.57	31827	32004	13451	170	170	0	175.45	175.45	0	32614	32614	0	270	279	0	270.19	279.07	0	23248	32645	0	192
2018	EG_275	23_A1_21	MLG_14	266	268	270	266.4	268.4	270.56	28749	26576	17485	213	217	0	214.48	218.45	0	31559	17904	0	146	156	210	146.6	156.94	209.45	32229	32256	9345	170	170	0	175.57	175.57	0	14219	14219	0	270	279	0	270.25	279.17	0	8363	15893	0	192
2018	EG_276	23_A1_43	MLG_25	266	268	270	266.4	268.41	270.57	22182	17455	12934	213	217	0	214.55	218.54	0	31396	17278	0	156	210	0	157.11	209.49	0	32288	11737	0	170	170	0	175.62	175.62	0	12360	12360	0	270	279	0	270.26	279.23	0	14427	23108	0	192
2018	EG_277	23_A1_19	MLG_21	266	268	270	266.34	268.49	270.48	2504	1832	1356	213	217	0	214.69	218.63	0	4020	1870	0	146	156	210	146.96	157.43	209.53	5074	3036	550	170	170	0	175.74	175.74	0	1260	1260	0	270	279	0	270.33	279.38	0	1739	2773	0	192
2018	EG_278	23_A1_19	MLG_21	266	268	270	266.27	268.42	270.57	2345	2008	1436	213	217	0	214.6	218.56	0	3280	1306	0	146	156	210	146.77	157.38	209.42	4391	2721	631	170	170	0	175.69	175.69	0	1396	1396	0	270	279	0	270.42	279.34	0	1248	2177	0	192
2018	EG_279	23_A1_19	MLG_21	266	268	270	266.27	268.41	270.55	2836	2187	1603	213	217	0	214.68	218.77	0	3341	1402	0	146	156	210	146.96	157.43	209.53	5483	2985	557	170	170	0	175.79	175.79	0	2098	2098	0	270	279	0	270.4	279.28	0	1234	1333	0	192
2018	EG_280	23_A1_43	MLG_25	266	268	270	266.37	268.52	270.66	878	780	644	213	217	0	214.7	218.8	0	999	484	0	156	210	0	157.43	209.55	0	1029	467	0	170	170	0	175.79	175.79	0	267	267	0	270	279	0	270.51	279.4	0	423	773	0	192
[truncated: 62 more columns]
