# Supplementary material for: Population Dynamics of Phytophthora infestans in Egypt Reveals Clonal Dominance of 23_A1 and Displacement of 13_A2 Clonal Lineage
Source: J Fungi (Basel). 2023 Mar 13;9(3):349. doi: 10.3390/jof9030349 (PMC10054562; doi:10.3390/jof9030349)
Supplement: Supplementary file 1 [file jof-09-00349-s001.zip › Table S1_ Euroblight Sample sheet.xlsx]

## Sheet: Location+Observation
CountryID	UserInit	SurveyorName	InstitutionName	Reference Number/Name	Genotype	HostGenusID	ObsYear	Month	Day	Governorate	LocationName	Latitude	Longitude	SurveySiteID	HostCultivarName	GrowthStageID	Severity
EG	SGA	Sherif El-Ganainy	Plant Pathology Research Institute	EG-097	23_A1_19	2	2013	1	5	Beheira	Rest House	30.4195	30.3802	1	010-F1	69	7
EG	SGA	Sherif El-Ganainy	Plant Pathology Research Institute	EG-098	23_A1_39	1	2013	1	7	Qalyubia	Al Kanater	30.1867	31.126	1	Nicola	65	6
EG	SGA	Sherif El-Ganainy	Plant Pathology Research Institute	EG-099	23_A1_19	2	2013	1	5	Beheira	Rest House	30.3444	30.4416	1	Super Strain B	63	5
EG	SGA	Sherif El-Ganainy	Plant Pathology Research Institute	EG-100	23_A1_10	2	2013	1	12	Kafr El Sheikh	sakha	31.0821	30.9557	1	GS12	65	10
EG	SGA	Sherif El-Ganainy	Plant Pathology Research Institute	EG-101	23_A1_12	1	2013	1	18	Gharbia	Kafr El-Zayat	30.8348	30.8151	1	Accent	31	2
EG	SGA	Sherif El-Ganainy	Plant Pathology Research Institute	EG-102	23_A1_19	1	2013	1	25	Menofia	Tamalay	30.4896	30.8349	1	Spunta	30	3
EG	SGA	Sherif El-Ganainy	Plant Pathology Research Institute	EG-103	23_A1_12	1	2013	1	28	Gharbia	Kafr El-Zayat	30.838	30.805	1	Bellini	30	2
EG	SGA	Sherif El-Ganainy	Plant Pathology Research Institute	EG-104	23_A1_19	2	2013	2	3	Sharqia	Al Salahaia	30.6548	31.9434	1	SS33	69	8
EG	SGA	Sherif El-Ganainy	Plant Pathology Research Institute	EG-105	23_A1_12	2	2013	2	7	Qalyubia	Qalyoub	30.1561	31.2159	1	Peto 86	61	5
EG	SGA	Sherif El-Ganainy	Plant Pathology Research Institute	EG-106	23_A1_10	2	2013	2	12	Kafr El Sheikh	Sakha	31.0734	30.9592	1	Star 60	67	9
EG	SGA	Sherif El-Ganainy	Plant Pathology Research Institute	EG-107	23_A1_20	2	2013	2	18	Beheira	Nobareyah	30.7017	30.1953	1	Super Marmand	67	7
EG	SGA	Sherif El-Ganainy	Plant Pathology Research Institute	EG-108	23_A1_12	1	2013	2	25	Qalyubia	Al Kanater	30.1797	31.133	1	Spunta	21	2
EG	SGA	Sherif El-Ganainy	Plant Pathology Research Institute	EG-109	23_A1_12	2	2013	2	25	Qalyubia	Qalyoub	30.1651	31.2059	1	Super Marmand	67	9
EG	SGA	Sherif El-Ganainy	Plant Pathology Research Institute	EG-110	23_A1_12	1	2013	2	27	Menofia	Minuf	30.4496	30.9398	1	Lady Rosetta	31	4
EG	SGA	Sherif El-Ganainy	Plant Pathology Research Institute	EG-111	23_A1_22	2	2013	3	1	Kafr El Sheikh	Baltim	31.559	31.0923	1	GS12	51	3
EG	SGA	Sherif El-Ganainy	Plant Pathology Research Institute	EG-112	23_A1_10	1	2013	3	5	Beheira	Wadi El Natrun	30.4268	30.238	2	Spunta	67	6
EG	SGA	Sherif El-Ganainy	Plant Pathology Research Institute	EG-113	23_A1_12	1	2013	3	9	Gharbia	Kafr El-Zayat	30.8264	30.84	1	Sante	33	2
EG	SGA	Sherif El-Ganainy	Plant Pathology Research Institute	EG-117	23_A1_12	1	2013	3	11	Menofia	Minuf	30.4489	30.9211	1	Burren	37	3
EG	SGA	Sherif El-Ganainy	Plant Pathology Research Institute	EG-118	23_A1_19	1	2013	3	11	Menofia	Tamalay	30.5236	30.847	1	Provento	51	6
EG	SGA	Sherif El-Ganainy	Plant Pathology Research Institute	EG-119	23_A1_44	2	2013	3	14	Kafr El Sheikh	Baltim	31.5599	31.0896	1	GS12	63	9
EG	SGA	Sherif El-Ganainy	Plant Pathology Research Institute	EG-120	23_A1_12	2	2013	3	17	Qalyubia	Qalyoub	30.161	31.209	1	Super Strain B	67	7
EG	SGA	Sherif El-Ganainy	Plant Pathology Research Institute	EG-121	23_A1_12	1	2013	3	20	Gharbia	El-Mahalla El-Kubra	31.0298	31.1147	1	Cara	35	3
EG	SGA	Sherif El-Ganainy	Plant Pathology Research Institute	EG-122	23_A1_12	1	2013	3	20	Gharbia	El-Mahalla El-Kubra	31.0394	31.1178	1	Cara	35	2
EG	SGA	Sherif El-Ganainy	Plant Pathology Research Institute	EG-123	23_A1_10	2	2013	3	25	Kafr El Sheikh	Baltim	31.5509	31.1173	1	Alisa	51	6
EG	SGA	Sherif El-Ganainy	Plant Pathology Research Institute	EG-124	23_A1_12	2	2013	3	25	Kafr El Sheikh	Baltim	31.5518	31.1198	1	Alisa	51	6
EG	SGA	Sherif El-Ganainy	Plant Pathology Research Institute	EG-125	23_A1_10	2	2013	3	25	Kafr El Sheikh	Baltim	31.5506	31.1067	1	Alisa	51	5
EG	SGA	Sherif El-Ganainy	Plant Pathology Research Institute	EG-126	23_A1_19	1	2013	3	27	Menofia	Tamalay	30.5218	30.8445	1	Spunta	35	7
EG	SGA	Sherif El-Ganainy	Plant Pathology Research Institute	EG-127	23_A1_10	1	2013	2	3	Sharqia	Al Salahaia	30.6542	31.9159	1	Picasso	33	2
EG	SGA	Sherif El-Ganainy	Plant Pathology Research Institute	EG-129	23_A1_10	1	2013	3	27	Qalyubia	Qalyoub	30.2422	31.1958	1	Nicola	61	8
EG	SGA	Sherif El-Ganainy	Plant Pathology Research Institute	EG-130	23_A1_10	2	2013	3	30	Kafr El Sheikh	Sakha	31.0872	30.9339	1	SS33	69	11
EG	SGA	Sherif El-Ganainy	Plant Pathology Research Institute	EG-131	23_A1_10	2	2013	4	5	Kafr El Sheikh	Baltim	31.5349	31.1494	1	Alisa	39	4
EG	SGA	Sherif El-Ganainy	Plant Pathology Research Institute	EG-132	23_A1_12	2	2013	4	12	Qalyubia	Qaliob	30.2064	31.1769	1	Super Strain B	65	7
EG	SGA	Sherif El-Ganainy	Plant Pathology Research Institute	EG-133	23_A1_19	2	2013	4	12	Qalyubia	Qaliob	30.2086	31.1729	1	Super Strain B	65	7
EG	SGA	Sherif El-Ganainy	Plant Pathology Research Institute	EG-134	23_A1_21	2	2013	4	12	Qalyubia	Qaliob	30.1618	31.2055	1	Super Strain B	65	8
EG	SGA	Sherif El-Ganainy	Plant Pathology Research Institute	EG-135	23_A1_19	2	2013	4	18	Kafr El Sheikh	Sedi Ghazy	31.2077	31.0402	1	SS33	69	11
EG	SGA	Sherif El-Ganainy	Plant Pathology Research Institute	EG-136	23_A1_10	2	2013	4	18	Kafr El Sheikh	Sedi Ghazy	31.2224	31.0402	1	SS33	69	11
EG	SGA	Sherif El-Ganainy	Plant Pathology Research Institute	EG-138	23_A1_36	2	2013	4	18	Kafr El Sheikh	El-Hamoul	31.5063	31.0996	1	GS12	31	2
EG	SGA	Sherif El-Ganainy	Plant Pathology Research Institute	EG-139	23_A1_19	1	2014	1	3	Gharbia	Adshay	30.7825	30.8852	1	Spunta	25	3
EG	SGA	Sherif El-Ganainy	Plant Pathology Research Institute	EG-140	23_A1_12	2	2014	1	5	Kafr El Sheikh	Baltim	31.5641	31.0854	1	Rawan_F1	61	7
EG	SGA	Sherif El-Ganainy	Plant Pathology Research Institute	EG-141	23_A1_19	1	2014	1	6	Menofia	Tamalay	30.5175	30.8494	1	Bellini	33	3
EG	SGA	Sherif El-Ganainy	Plant Pathology Research Institute	EG-142	23_A1_19	1	2014	1	6	Menofia	Tamalay	30.515	30.8387	1	Spunta	37	9
EG	SGA	Sherif El-Ganainy	Plant Pathology Research Institute	EG-144	23_A1_19	1	2014	1	6	Menofia	Tamalay	30.5361	30.8471	1	Diamant	31	3
EG	SGA	Sherif El-Ganainy	Plant Pathology Research Institute	EG-145	23_A1_19	2	2014	1	8	Fayoum	Ibsheway	29.3709	30.5472	1	Alisa	67	10
EG	SGA	Sherif El-Ganainy	Plant Pathology Research Institute	EG-146	23_A1_19	1	2014	1	6	Menofia	Tamalay	30.4987	30.8581	1	Diamant	39	5
EG	SGA	Sherif El-Ganainy	Plant Pathology Research Institute	EG-147	23_A1_19	2	2014	1	8	Fayoum	Hana habeeb	29.3213	30.5847	1	Alisa	67	9
EG	SGA	Sherif El-Ganainy	Plant Pathology Research Institute	EG-149	23_A1_10	2	2014	1	8	Fayoum	Ibsheway	29.3701	30.5315	1	Alisa	67	9
EG	SGA	Sherif El-Ganainy	Plant Pathology Research Institute	EG-150	23_A1_19	1	2014	1	7	Beheira	Tawfykia	30.8114	30.7367	1	Accent	33	2
EG	SGA	Sherif El-Ganainy	Plant Pathology Research Institute	EG-151	23_A1_42	1	2014	1	3	Gharbia	Kafr El-Zayat	30.83	30.8591	1	Spunta	33	4
EG	SGA	Sherif El-Ganainy	Plant Pathology Research Institute	EG-152	23_A1_45	2	2014	1	8	Fayoum	Ibsheway	29.3344	30.5703	1	Alisa	67	9
EG	SGA	Sherif El-Ganainy	Plant Pathology Research Institute	EG-154	23_A1_26	2	2014	1	8	Fayoum	Ibsheway	29.3186	30.5778	1	Alisa	67	10
EG	SGA	Sherif El-Ganainy	Plant Pathology Research Institute	EG-155	23_A1_19	1	2014	1	3	Gharbia	Kafr El-Zayat	30.8323	30.8291	1	Spunta	33	6
EG	SGA	Sherif El-Ganainy	Plant Pathology Research Institute	EG-156	23_A1_19	1	2014	1	6	Menofia	Tamalay	30.5016	30.8328	1	Spunta	21	5
EG	SGA	Sherif El-Ganainy	Plant Pathology Research Institute	EG-157	23_A1_19	1	2014	1	3	Gharbia	Kafr El-Zayat	30.8001	30.8636	1	Diamant	33	4
EG	SGA	Sherif El-Ganainy	Plant Pathology Research Institute	EG-158	23_A1_19	1	2014	1	6	Menofia	Minuf	30.4793	30.9327	1	Lady Rosetta	35	3
EG	SGA	Sherif El-Ganainy	Plant Pathology Research Institute	EG-159	23_A1_37	1	2014	1	10	Beheira	Nobareyah	30.742	30.1913	1	Mondial	37	2
EG	SGA	Sherif El-Ganainy	Plant Pathology Research Institute	EG-161	23_A1_33	2	2014	1	12	Giza	Barqash	30.158	31.0469	3	Katalina 522	67	6
EG	SGA	Sherif El-Ganainy	Plant Pathology Research Institute	EG-163	23_A1_19	1	2014	1	9	Beheira	kom hamada	30.7557	30.6893	1	Spunta	63	5
EG	SGA	Sherif El-Ganainy	Plant Pathology Research Institute	EG-164	23_A1_19	2	2014	1	10	Beheira	Nobareyah	30.7338	30.2259	1	010-F1	61	9
EG	SGA	Sherif El-Ganainy	Plant Pathology Research Institute	EG-165	23_A1_26	2	2014	1	10	Beheira	Nobareyah	30.735	30.2333	1	010-F1	61	5
EG	SGA	Sherif El-Ganainy	Plant Pathology Research Institute	EG-167	23_A1_36	2	2014	1	10	Beheira	Nobareyah	30.7478	30.2541	1	010-F1	61	5
EG	SGA	Sherif El-Ganainy	Plant Pathology Research Institute	EG-169	23_A1_19	2	2014	1	10	Beheira	Nobareyah	30.7318	30.2743	1	010-F1	61	5
EG	SGA	Sherif El-Ganainy	Plant Pathology Research Institute	EG-170	23_A1_26	1	2014	1	10	Beheira	Nobareyah	30.7535	30.2173	1	Lady Rosetta	37	6
EG	SGA	Sherif El-Ganainy	Plant Pathology Research Institute	EG-171	23_A1_26	2	2014	1	10	Beheira	Nobareyah	30.7705	30.2053	1	Arqam	61	5
EG	SGA	Sherif El-Ganainy	Plant Pathology Research Institute	EG-172	23_A1_19	1	2014	1	3	Gharbia	Kafr El-Zayat	30.7989	30.8698	1	Spunta	35	4
EG	SGA	Sherif El-Ganainy	Plant Pathology Research Institute	EG-173	23_A1_28	2	2014	1	10	Beheira	Nobareyah	30.7521	30.2031	1	010-F1	61	5
EG	SGA	Sherif El-Ganainy	Plant Pathology Research Institute	EG-174	23_A1_12	2	2014	1	12	Giza	Barqash	30.1577	31.0475	3	Katalina 522	67	7
EG	SGA	Sherif El-Ganainy	Plant Pathology Research Institute	EG-176	23_A1_49	2	2014	1	10	Beheira	Nobareyah	30.7763	30.1985	1	Arqam	61	5
EG	SGA	Sherif El-Ganainy	Plant Pathology Research Institute	EG-177	23_A1_12	1	2014	1	15	Menofia	Ashmoun	30.2859	30.9762	1	Spunta	33	4
EG	SGA	Sherif El-Ganainy	Plant Pathology Research Institute	EG-178	23_A1_33	1	2014	1	15	Menofia	Ashmoun	30.2857	30.9786	1	Spunta	33	2
EG	SGA	Sherif El-Ganainy	Plant Pathology Research Institute	EG-179	23_A1_20	1	2014	1	17	Menofia	Tamalay	30.5149	30.8377	1	Diamant	33	5
EG	SGA	Sherif El-Ganainy	Plant Pathology Research Institute	EG-181	23_A1_19	1	2014	1	17	Menofia	Tamalay	30.4993	30.8364	1	Spunta	33	4
EG	SGA	Sherif El-Ganainy	Plant Pathology Research Institute	EG-182	23_A1_33	1	2014	1	15	Menofia	Ashmoun	30.2815	30.983	1	Spunta	33	4
EG	SGA	Sherif El-Ganainy	Plant Pathology Research Institute	EG-183	23_A1_19	1	2014	1	15	Menofia	Ashmoun	30.2804	30.9839	1	Spunta	33	3
EG	SGA	Sherif El-Ganainy	Plant Pathology Research Institute	EG-184	23_A1_12	1	2014	1	15	Menofia	Ashmoun	30.281	30.985	1	Spunta	33	4
EG	SGA	Sherif El-Ganainy	Plant Pathology Research Institute	EG-185	23_A1_19	1	2014	1	17	Menofia	Tamalay	30.4993	30.8364	1	Spunta	35	6
EG	SGA	Sherif El-Ganainy	Plant Pathology Research Institute	EG-186	23_A1_19	1	2014	1	17	Menofia	Tamalay	30.4963	30.8746	1	Diamant	37	4
EG	SGA	Sherif El-Ganainy	Plant Pathology Research Institute	EG-187	23_A1_19	1	2014	1	17	Beheira	Markzbadr	30.5747	30.721	1	Mondial	37	2
EG	SGA	Sherif El-Ganainy	Plant Pathology Research Institute	EG-188	23_A1_19	1	2014	1	17	Beheira	Markzbadr	30.5753	30.7183	1	Burren	39	2
EG	SGA	Sherif El-Ganainy	Plant Pathology Research Institute	EG-190	23_A1_21	1	2014	1	17	Beheira	Markzbadr	30.5873	30.705	1	Spunta	37	4
EG	SGA	Sherif El-Ganainy	Plant Pathology Research Institute	EG-192	23_A1_19	1	2014	1	17	Beheira	Tamalay	30.4975	30.8609	1	Diamant	37	7
EG	SGA	Sherif El-Ganainy	Plant Pathology Research Institute	EG-194	23_A1_19	2	2014	1	27	Fayoum	Ibsheway	29.3159	30.7136	1	Alisa	69	9
EG	SGA	Sherif El-Ganainy	Plant Pathology Research Institute	EG-195	23_A1_29	1	2014	1	17	Menofia	Gazi	30.4689	30.8603	1	Spunta	39	4
EG	SGA	Sherif El-Ganainy	Plant Pathology Research Institute	EG-197	23_A1_19	2	2014	1	22	Beheira	Nobareyah	30.8156	30.2358	1	F1- 448 (Alqods)	63	7
EG	SGA	Sherif El-Ganainy	Plant Pathology Research Institute	EG-198	23_A1_19	1	2014	1	26	Gharbia	Kafr El-Zayat	30.781	30.8599	1	Accent	39	5
EG	SGA	Sherif El-Ganainy	Plant Pathology Research Institute	EG-199	23_A1_19	2	2014	1	29	Giza	Barqash	30.1602	31.0433	3	Katalina 522	67	2
EG	SGA	Sherif El-Ganainy	Plant Pathology Research Institute	EG-200	23_A1_19	1	2014	2	6	Menofia	Tamalay	30.5202	30.8578	1	Agria	67	11
EG	SGA	Sherif El-Ganainy	Plant Pathology Research Institute	EG-202	23_A1_19	2	2014	2	22	Beheira	Nobareyah	30.7818	30.2333	1	010-F1	67	8
EG	SGA	Sherif El-Ganainy	Plant Pathology Research Institute	EG-204	23_A1_32	1	2014	2	6	Menofia	Barahim	30.4847	30.8859	1	Lady Rosetta	59	7
EG	SGA	Sherif El-Ganainy	Plant Pathology Research Institute	EG-205	23_A1_32	1	2014	2	6	Menofia	Kafr El-Ashry	30.4858	30.8978	1	Lady Rosetta	61	7
EG	SGA	Sherif El-Ganainy	Plant Pathology Research Institute	EG-206	23_A1_19	1	2014	2	6	Menofia	Gazi	30.465	30.8526	1	Spunta	59	9
EG	SGA	Sherif El-Ganainy	Plant Pathology Research Institute	EG-207	23_A1_47	1	2014	2	10	Beheira	Wadi El Natrun	30.4412	30.2073	1	Bellini	69	2
EG	SGA	Sherif El-Ganainy	Plant Pathology Research Institute	EG-208	23_A1_12	2	2014	2	13	Giza	Barqash	30.1603	31.0447	3	Katalina 522	69	2
EG	SGA	Sherif El-Ganainy	Plant Pathology Research Institute	EG-209	23_A1_19	1	2014	2	6	Menofia	Al Khatatbah	30.3668	30.8367	1	Agria	69	11
EG	SGA	Sherif El-Ganainy	Plant Pathology Research Institute	EG-210	23_A1_30	1	2014	2	15	Beheira	Nobareyah	30.6824	30.1757	1	Spunta	39	8
EG	SGA	Sherif El-Ganainy	Plant Pathology Research Institute	EG-211	23_A1_34	1	2014	2	18	Menofia	Ashmoun	30.3147	30.9641	1	Spunta	51	5
EG	SGA	Sherif El-Ganainy	Plant Pathology Research Institute	EG-212	23_A1_19	1	2014	2	18	Menofia	Ashmoun	30.3149	30.9606	1	Spunta	51	5
EG	SGA	Sherif El-Ganainy	Plant Pathology Research Institute	EG-213	23_A1_19	1	2014	2	18	Menofia	Ashmoun	30.3136	30.9574	1	Spunta	51	5
EG	SGA	Sherif El-Ganainy	Plant Pathology Research Institute	EG-214	23_A1_19	1	2014	2	18	Menofia	Ashmoun	30.3112	30.9527	1	Spunta	51	5
EG	SGA	Sherif El-Ganainy	Plant Pathology Research Institute	EG-215	23_A1_19	1	2014	2	18	Menofia	Ashmoun	30.3105	30.9492	1	Spunta	51	5
EG	SGA	Sherif El-Ganainy	Plant Pathology Research Institute	EG-216	23_A1_19	1	2014	2	18	Menofia	Ashmoun	30.3121	30.9464	1	Spunta	51	5
EG	SGA	Sherif El-Ganainy	Plant Pathology Research Institute	EG-217	23_A1_19	1	2014	2	18	Menofia	Ashmoun	30.3095	30.9465	1	Spunta	51	5
EG	SGA	Sherif El-Ganainy	Plant Pathology Research Institute	EG-218	23_A1_19	1	2014	2	18	Menofia	Ashmoun	30.3082	30.938	1	Spunta	51	5
EG	SGA	Sherif El-Ganainy	Plant Pathology Research Institute	EG-220	23_A1_19	1	2014	2	18	Menofia	Samadun	30.3544	30.9552	1	Spunta	51	5
EG	SGA	Sherif El-Ganainy	Plant Pathology Research Institute	EG-223	23_A1_19	1	2014	2	18	Menofia	Ashmoun	30.3065	30.9284	1	Spunta	51	5
EG	SGA	Sherif El-Ganainy	Plant Pathology Research Institute	EG-224	23_A1_19	1	2014	2	18	Menofia	Tamalay	30.4966	30.8414	1	Burren	39	2
EG	SGA	Sherif El-Ganainy	Plant Pathology Research Institute	EG-226	23_A1_12	1	2014	2	24	Beheira	Markzbadr	30.5864	30.6993	1	Spunta	39	4
EG	SGA	Sherif El-Ganainy	Plant Pathology Research Institute	EG-227	23_A1_19	1	2014	2	24	Beheira	Kom Hamada	30.7437	30.74	1	Inova	39	2
EG	SGA	Sherif El-Ganainy	Plant Pathology Research Institute	EG-229	23_A1_19	2	2014	3	5	Fayoum	Ibsheway	29.3056	30.6907	1	Alisa	67	11
EG	SGA	Sherif El-Ganainy	Plant Pathology Research Institute	EG-231	23_A1_26	1	2014	3	1	Dakahlia	Daysat	31.1439	31.4434	1	Sante	61	4
EG	SGA	Sherif El-Ganainy	Plant Pathology Research Institute	EG-232	23_A1_26	1	2014	3	1	Dakahlia	El-Rawda	31.1381	31.4104	1	Spunta	61	7
EG	SGA	Sherif El-Ganainy	Plant Pathology Research Institute	EG-233	23_A1_35	1	2014	3	1	Dakahlia	Daysat	31.1382	31.4447	1	Spunta	61	5
EG	SGA	Sherif El-Ganainy	Plant Pathology Research Institute	EG-234	23_A1_26	1	2014	3	1	Dakahlia	Daysat	31.1429	31.44	1	Spunta	61	4
EG	SGA	Sherif El-Ganainy	Plant Pathology Research Institute	EG-235	23_A1_41	1	2014	3	12	Menofia	Tamalay	30.4936	30.8379	1	Ajax	61	4
EG	SGA	Sherif El-Ganainy	Plant Pathology Research Institute	EG-236	23_A1_27	1	2014	3	1	Dakahlia	Al Manzalah	31.1211	31.949	1	Spunta	61	7
EG	SGA	Sherif El-Ganainy	Plant Pathology Research Institute	EG-237	23_A1_19	3	2014	3	17	Beheira	Markzbadr	30.5922	30.7137	1	unknown	15	5
EG	SGA	Sherif El-Ganainy	Plant Pathology Research Institute	EG-238	23_A1_21	2	2014	3	17	Beheira	Markzbadr	30.5939	30.7129	1	Castle-Rock	67	10
EG	SGA	Sherif El-Ganainy	Plant Pathology Research Institute	EG-239	23_A1_19	2	2014	3	20	Kafr El Sheikh	Kafr el-Sheikh	31.1051	30.9617	1	F1- 448 (Alqods)	65	6
EG	SGA	Sherif El-Ganainy	Plant Pathology Research Institute	EG-240	23_A1_19	2	2014	3	20	Kafr El Sheikh	Kafr el-Sheikh	31.1058	30.9616	1	F1- 448 (Alqods)	65	6
EG	SGA	Sherif El-Ganainy	Plant Pathology Research Institute	EG-241	23_A1_31	2	2014	3	20	Kafr El Sheikh	Kafr el-Sheikh	31.1066	30.9656	1	F1- 448 (Alqods)	65	6
EG	SGA	Sherif El-Ganainy	Plant Pathology Research Institute	EG-242	23_A1_19	2	2014	3	20	Kafr El Sheikh	Kafr el-Sheikh	31.1062	30.9577	1	F1- 448 (Alqods)	65	6
EG	SGA	Sherif El-Ganainy	Plant Pathology Research Institute	EG-243	23_A1_19	2	2014	3	20	Kafr El Sheikh	Kafr el-Sheikh	31.1262	30.946	1	F1- 448 (Alqods)	65	6
EG	SGA	Sherif El-Ganainy	Plant Pathology Research Institute	EG-244	23_A1_19	2	2014	3	20	Kafr El Sheikh	Kafr el-Sheikh	31.1258	30.9423	1	F1- 448 (Alqods)	65	6
EG	SGA	Sherif El-Ganainy	Plant Pathology Research Institute	EG-245	23_A1_12	2	2014	3	25	Giza	Al Ayyat	29.6233	31.2504	1	Heinz (HZ2710)	61	5
EG	SGA	Sherif El-Ganainy	Plant Pathology Research Institute	EG-246	23_A1_12	2	2014	3	25	Giza	Al Ayyat	29.6231	31.2504	1	Heinz (HZ2710)	61	5
EG	SGA	Sherif El-Ganainy	Plant Pathology Research Institute	EG-247	23_A1_12	2	2014	3	25	Giza	Al Ayyat	29.6227	31.248	1	Heinz (HZ2710)	61	5
EG	SGA	Sherif El-Ganainy	Plant Pathology Research Institute	EG-248	23_A1_19	2	2014	3	25	Giza	Al Ayyat	29.624	31.2466	1	Heinz (HZ2710)	61	5
EG	SGA	Sherif El-Ganainy	Plant Pathology Research Institute	EG-249	23_A1_12	2	2014	3	25	Giza	Al Ayyat	29.6253	31.2448	1	Heinz (HZ2710)	61	5
EG	SGA	Sherif El-Ganainy	Plant Pathology Research Institute	EG-250	23_A1_37	2	2014	3	25	Giza	Al Ayyat	29.6293	31.2467	1	Heinz (HZ2710)	61	5
EG	SGA	Sherif El-Ganainy	Plant Pathology Research Institute	EG-251	23_A1_40	2	2014	3	27	Kafr El Sheikh	Qillin	31.0502	30.861	1	Nirouz F1 Hyprid	69	10
EG	SGA	Sherif El-Ganainy	Plant Pathology Research Institute	EG-252	23_A1_19	2	2014	3	27	Kafr El Sheikh	Qillin	31.0502	30.861	1	Nirouz F1 Hyprid	69	10
EG	SGA	Sherif El-Ganainy	Plant Pathology Research Institute	EG-253	23_A1_19	2	2014	3	27	Kafr El Sheikh	Qillin	31.0418	30.8519	1	Nirouz F1 Hyprid	69	10
EG	SGA	Sherif El-Ganainy	Plant Pathology Research Institute	EG-254	23_A1_19	2	2014	3	27	Kafr El Sheikh	Qillin	31.0428	30.8494	1	Nirouz F1 Hyprid	69	10
EG	SGA	Sherif El-Ganainy	Plant Pathology Research Institute	EG-255	23_A1_12	2	2014	3	30	Giza	Al Badrashin	29.86	31.2741	1	Castle-Rock	63	4
EG	SGA	Sherif El-Ganainy	Plant Pathology Research Institute	EG-256	23_A1_12	2	2014	3	30	Giza	Al Badrashin	29.8602	31.2705	1	Castle-Rock	63	4
EG	SGA	Sherif El-Ganainy	Plant Pathology Research Institute	EG-257	23_A1_19	2	2014	3	30	Giza	Al Badrashin	29.8607	31.2686	1	Castle-Rock	63	4
EG	SGA	Sherif El-Ganainy	Plant Pathology Research Institute	EG-258	23_A1_26	1	2014	4	2	Kafr El Sheikh	Kafr el-Sheikh	31.1287	30.9277	1	SS33	69	11
EG	SGA	Sherif El-Ganainy	Plant Pathology Research Institute	EG-260	23_A1_12	2	2014	4	4	Kafr El Sheikh	Kafr el-Sheikh	31.1444	30.9108	1	SS33	69	11
EG	SGA	Sherif El-Ganainy	Plant Pathology Research Institute	EG-261	23_A1_26	1	2014	4	7	Menofia	Shanshor	30.3581	30.9801	1	Spunta	65	8
EG	SGA	Sherif El-Ganainy	Plant Pathology Research Institute	EG-262	23_A1_10	2	2014	4	10	Kafr El Sheikh	Sakha	31.0909	30.9553	1	Peto 86	69	10
EG	SGA	Sherif El-Ganainy	Plant Pathology Research Institute	EG-267	23_A1_21	2	2014	4	12	Sharqia	Markaz Fakous	30.7438	31.8968	1	F1- 448 (Alqods)	59	5
EG	SGA	Sherif El-Ganainy	Plant Pathology Research Institute	EG-268	23_A1_12	2	2014	4	12	Sharqia	Markaz Fakous	30.7544	31.9003	1	F1- 448 (Alqods)	59	5
EG	SGA	Sherif El-Ganainy	Plant Pathology Research Institute	EG-270	23_A1_10	2	2014	4	20	Kafr El Sheikh	Baltim	31.5662	31.089	1	GS12	55	4
EG	SGA	Sherif El-Ganainy	Plant Pathology Research Institute	EG_271	23_A1_12	1	2016	3	18	Menofia	Minuf	30.5065	30.9553	1	Diamant	51	7
EG	SGA	Sherif El-Ganainy	Plant Pathology Research Institute	EG_272	23_A1_19	1	2016	3	18	Menofia	Minuf	30.4837	30.9383	1	Agria	51	11
EG	SGA	Sherif El-Ganainy	Plant Pathology Research Institute	EG_273	23_A1_19	1	2016	3	18	Menofia	Minuf	30.4774	30.9242	1	Lady Rosetta	51	10
EG	SGA	Sherif El-Ganainy	Plant Pathology Research Institute	EG_274	23_A1_19	1	2016	3	18	Menofia	Minuf	30.4502	30.9307	1	Diamant	51	7
EG	SGA	Sherif El-Ganainy	Plant Pathology Research Institute	EG_275	23_A1_21	1	2018	2	13	Beheira	Nobareyah	30.7273	30.2518	1	Spunta	35	7
EG	SGA	Sherif El-Ganainy	Plant Pathology Research Institute	EG_276	23_A1_43	1	2018	2	13	Beheira	Nobareyah	30.7368	30.2347	1	Cara	35	3
EG	SGA	Sherif El-Ganainy	Plant Pathology Research Institute	EG_277	23_A1_19	1	2018	2	13	Beheira	Nobareyah	30.7388	30.2365	1	Spunta	35	7
EG	SGA	Sherif El-Ganainy	Plant Pathology Research Institute	EG_278	23_A1_19	1	2018	2	13	Beheira	Nobareyah	30.7604	30.2478	1	Bellini	35	3
EG	SGA	Sherif El-Ganainy	Plant Pathology Research Institute	EG_279	23_A1_19	2	2018	3	28	Kafr El Sheikh	Kafr el-Sheikh	31.1319	30.935	3	Super Strain B	65	11
EG	SGA	Sherif El-Ganainy	Plant Pathology Research Institute	EG_280	23_A1_43	1	2018	4	6	Beheira	Nobareyah	30.7931	30.3067	1	Cara	51	7

## Sheet: SurvetSite
SurveySiteID	SurveySiteName
-9	N/A
1	Conventional
2	Organic
3	Plastic cover
4	Experimental
5	Volunteers
6	Dumps
7	Home garden
8	Other

## Sheet: Severity
ScoringID	ScoringName	ScoringNameUK
0	strATTACKCODE00	No observation
1	strATTACKCODE01	No attack
2	strATTACKCODE02	One or few spots in the field, largest spot &lt;1 m²
3	strATTACKCODE03	One or few spots in the field, largest spot 1-5 m²
4	strATTACKCODE04	One or few spots in the field, largest spot 5-25 m²
5	strATTACKCODE05	One or few spots in the field, largest spot &gt;25 m²
6	strATTACKCODE06	Attacks all over the field, severity 0.0-0.5 %
7	strATTACKCODE07	Attacks all over the field, severity 0.6-1.0 %
8	strATTACKCODE08	Attacks all over the field, severity1.1-5.0 %
9	strATTACKCODE09	Attacks all over the field, severity 5.1-10.0 %
10	strATTACKCODE10	Attacks all over the field, severity 10.1-25.0 %
11	strATTACKCODE11	Attacks all over the field, severity &gt;25 %

## Sheet: GrowthStage
GrowthStageID	GrowthStageName	GrowthStageNameUK
0	strBBCH00	No registration
1	strBBCH01	No observation
10	strBBCH10	First leaves begin to extend
15	strBBCH15	2-5 leaves of main stem unfolded (> 4 cm)
21	strBBCH21	1st basal side shoot visible, plants 6-7 cm high
25	strBBCH25	2-5 basal side shoot visible, plants 10-12 cm high
30	strBBCH30	More than 5 side shoots visible, plants 15-20 cm high
31	strBBCH31	10 % of plants meet between rows
33	strBBCH33	20-30 % of plants meet between rows
35	strBBCH35	40-50 % of plants meet between rows
37	strBBCH37	60-70 % of plants meet between rows
39	strBBCH39	80-90 % of plants meet between rows
51	strBBCH51	First individual buds of first inflorescence visible
55	strBBCH55	Buds of first inflorescence extended to 5 mm
59	strBBCH59	First flower petals of first inflorescence visible
61	strBBCH61	10 % of flowers in the first inflorescence open
63	strBBCH63	20-30 % of flowers in the first inflorescence open
65	strBBCH65	40-50 % of flowers in the first inflorescence open
67	strBBCH67	60-70 % of flowers in the first inflorescence open
69	strBBCH69	End of flowering in the first inflorescence
